# Supplementary material for: Microbial Diversity and Mercury Methylation Activity in Periphytic Biofilms at a Run-of-River Hydroelectric Dam and Constructed Wetlands
Source: mSphere. 2021 Mar 17;6(2):e00021-21. doi: 10.1128/mSphere.00021-21 (PMC8546676; doi:10.1128/mSphere.00021-21)
Supplement: TABLE S1 [file msphere.00021-21-st001.xlsx]

## Sheet: combS3_top25_WS_taxonomy_t
HgcA identification: Level of confidence
have conserved motif		Table S1. List of putative HgcA sequences from the wetlands with taxonomies from blastp and phylogenetic tree, contig characteristics and hmm scores. The sequences are color-coded according to the level of confidence for identification as HgcA and taxonomic assignment.
sequence too short and does not contain region with conserved motif
some less conserved regions align well
probably not HgcA
Taxonomy: Level of confidence
same taxonomy from phylotree as from blastp
taxonomy from phylotree is unclear, but blastp gave taxonomy
HgcA_sequences_from_periphyton_2017_wetlands	taxonomy_deduced from phylotree	taxonomy_from_blastp																													HMM	HgcA_gene_and_scaffold_characteristics
qseqid	taxonomy_from_phylotree	name	NCBI_p	NCBI_c	NCBI_o	NCBI_f	NCBI_g	GTDB_d	GTDB_p	GTDB_c	GTDB_o	GTDB_f	GTDB_g	GTDB_s	qlen	slen	qstart	qend	sstart	send	qseq	evalue	bitscore	length	pident	nident	mismatch	gaps	qcovhsp	qqual	hmm score	gene length	scaffold length	# of genes on scaffold	scaffold depth
Ga0364476_115716671/4-292_[subseq_from]_Ga0364476_115716671	Methanolinea	Methanolinea_sp_UBA473	Euryarchaeota	Methanomicrobia	Methanomicrobiales	Methanoregulaceae	Methanolinea	Archaea	Halobacterota	Methanomicrobia	Methanomicrobiales	Methanoregulaceae	Methanolinea	Methanolinea_sp002509495	289	306	1	289	3	237	TTSTLTFANTLDHFLARWGWNRSGHRVEPGLYQLGEPTSDSPVFASANYTLSFDALRSALNGTDAWILVLDTKGINVWCAAGKGTFGTDELVRMIHVTDLPTIVSYRKIIVPQLGAPGISWPEVMRKSKFLVEYGPVRASDLPQYLTTHTATPEMRCVEFPFKDRIVLTPVEFVHLALPLFVVTAFLWFLAGPVAALAAISAVIAGTVIFPALLPFIPTQDFSTKGLLLGGLVAVPFAVSFATVPEIPFWANTLAAATALLLILAVTAYIALNFTGCTTFTSRTGVKKE	6.9e-95	338.6	289	67.5	195	40	54	100	*	376.1	876	879	1	4
Ga0364476_116491221/13-270_[subseq_from]_Ga0364476_116491221	Nitrospiraceae	Nitrospirae_bacterium_RIFOXYA2_FULL_44_9	Nitrospirae	Nitrospira	Nitrospirales	Nitrospiraceae	n.a.	Bacteria	Nitrospirota	Thermodesulfovibrionia	Thermodesulfovibrionales	UBA1546	UBA1546	UBA1546_sp001805105	258	312	17	258	7	210	VSTEWTRADYWGMIRSRTGAYRMNYAVTPGLYAVGGPSKDSDVFVTANYKLTFDILRRALKGMNAWILVLDTKSINVWCAAGKGTFGADELIKRIADAKLDMLVSHRRIILPQLGAVGVNASVVQKKTGFRVTFGPVQARDIPAYVQAGYKKTKEMGTIRFSMLDRLVLTPMEINPVIKKFPWAAGGILLIFGVQPQGLLFKQAWFGGLPFLVLALLAVFAGALVTPVLLPFVPFRSFAIKG	2.1e-74	270.4	242	60.3	146	58	38	93.8	*	345.5	810	1372	2	5
Ga0364476_125937151/54-279_[subseq_from]_Ga0364476_125937151	Unassigned	Deltaproteobacteria_bacterium_SG8_13	Proteobacteria	Deltaproteobacteria	Desulfobacterales	Desulfobacteraceae	n.a.	Bacteria	Desulfobacterota	Desulfobacteria	Desulfobacterales	Desulfosarcinaceae	SG813	SG813_sp001303025	226	313	28	219	13	189	DWLGTFRARMGIFRNAYQVAPGIYSTCRPGPDSPVLVTANYKLSFDALRRNLGDVDAWIMVCDTRGINVWCAAGKGTFSSEEVADRAARSNLKQLVHHRRLILPQLAATGVSAQKVKQLSGFEVIWGPVRAEDLPRFLKDGMKADGNMRRVTFSLLERLVLTPVELSLLAKPLIWVLTAVFLVSGFGPGLFS	9e-58	214.9	192	60.9	117	60	15	85	*	317.3	840	840	1	4
Ga0364476_115953891/1-132_[subseq_from]_Ga0364476_115953891	Actinobacteria	Actinobacteria_bacterium	Actinobacteria	Actinobacteria	n.a.	n.a.	n.a.	Bacteria	Actinobacteriota	Thermoleophilia	UBA2241	UBA2241	Bog752	Bog752_sp003132645	132	306	1	129	44	171	TANYKLTFDALRASVGEVGAWLLVVDTRGINVWCAAGKGTFSAGEVARMVRESRLAEVVDHRRLILPQLSAPGVAAHQVREACGFRVTFGPVRAAHVPAFLAAGRKADAAMRTVTFDLRERLVLAPAEL	2.3e-53	199.5	129	79.1	102	26	1	97.7	*	220.8	411	414	1	3
Ga0364476_123721432/1-119_[subseq_from]_Ga0364476_123721432	Geobacterales	Geobacter_sp	Proteobacteria	Deltaproteobacteria	Desulfuromonadales	Geobacteraceae	Geobacter	Bacteria	Desulfuromonadota	Desulfuromonadia	Geobacterales	Pelobacteraceae	PALSA1151	PALSA1151_sp003151775	119	311	3	119	22	136	FMVPPGLYAIGAPTPAEPVLVTANYKMSYDLVRASLAGRNCWLLVLETYGINVWCAAGKGTFGTGELVRRVTSSGLANVVSHRRLILPILGAPGVAAHQVARRCGFLVNYAAIRAAD	2.7e-53	199.1	117	86.3	101	14	2	98.3	*	216.3	357	666	2	4
Ga0364476_125801981/1-175_[subseq_from]_Ga0364476_125801981	Geobacterales	Geobacter_uraniireducens_Rf4	Proteobacteria	Deltaproteobacteria	Desulfuromonadales	Geobacteraceae	Geobacter	Bacteria	Desulfuromonadota	Desulfuromonadia	Geobacterales	Geobacteraceae	Geobacter	Geobacter_B_uraniireducens	175	307	1	160	73	209	AGKGTFGTEELVHRIRATGLAEIVSHRRLLLPILGAPGIAAHEVVRQTGFTVRYATIKAEDLPAYLDNGMVTTQGMRELTFTFRERLVLIPVELVLVLRSIAIVGGTLLLLASVLNGVLSGLQVLSAYLGAVMIGIVVAPLLLPWLPGRSFSVKGMLAGL	3.1e-50	189.5	160	68.1	109	28	23	91.4	*	214.3	534	537	1	5
Ga0364476_112516941/2-123_[subseq_from]_Ga0364476_112516941	Geobacterales	Geobacter_sp	Proteobacteria	Deltaproteobacteria	Desulfuromonadales	Geobacteraceae	Geobacter	Bacteria	Desulfuromonadota	Desulfuromonadia	Geobacterales	Pelobacteraceae	PALSA1151	PALSA1151_sp003151775	122	311	4	122	4	113	RISSVLGFNDHLGGCKARWGIGRMDYIVPPGLYAIGQPTADAPVLVTANYKMSYDVVRQTLAGRDLWLLVLETYGINVWCAAAKGTFGTGELVRRVESTGLAQVVSHRRLILPILGAPG	1.1e-49	187.2	119	79.8	95	15	9	97.5	*	213.9	369	372	1	4
Ga0364476_122909671/1-112_[subseq_from]_Ga0364476_122909671	Deltaproteobacteria	Syntrophaceae_bacterium	Proteobacteria	Deltaproteobacteria	Syntrophobacterales	Syntrophaceae	n.a.	Bacteria	Desulfobacterota	Syntrophia	Syntrophales	Smithellaceae	Fen1166	Fen1166_sp003142535	112	313	3	112	24	131	YAVDPGLYALENPDSDSPVFVSANYKMSFDELRRSLPGRNGWILVLDTDGINVWCAAGKGTFGTDELVGRIEATGLKNVVSHRKLILPQLAGPGVSAHRVKQLSGFTVHY	4.2e-48	181.8	110	80	88	20	2	98.2	*	205.9	336	425	1	2
Ga0364476_113316681/3-129_[subseq_from]_Ga0364476_113316681	Geobacterales	Geobacter_pickeringii	Proteobacteria	Deltaproteobacteria	Desulfuromonadales	Geobacteraceae	Geobacter	Bacteria	Desulfuromonadota	Desulfuromonadia	Geobacterales	Geobacteraceae	Geobacter	Geobacter_pickeringii	127	311	22	127	5	101	IATELRFSDRCGSWKARWGIGRMSYLVPPGLYAVGDPTPDDPVVVTANYKMSYDSVRGVLGGRNVWLLVLETYGINVWCAAGKGTFGTAELVRRLGTVHLHEVVTH	1.2e-38	150.6	106	71.7	76	21	9	83.5	*	191.1	387	390	1	9
Ga0364476_102931731/1-191_[subseq_from]_Ga0364476_102931731	Geobacterales	Geobacter_sp	Proteobacteria	Deltaproteobacteria	Desulfuromonadales	Geobacteraceae	Geobacter	Bacteria	Desulfuromonadota	Desulfuromonadia	Geobacterales	Pelobacteraceae	PALSA1151	PALSA1151_sp003151775	191	311	1	179	123	253	CGFSVSYAAIRAADLPEYLDNGMVTTPDMLKLTFTLYERLVLIPVEIKLALKFTAFIGGGLLLLVSLPGGLSAGLTAFGAXXXXXXXXXXXXXXXLPWLPGKSFAVKGAFTGLLWSGLFYGLAGGSGWDASVTAAVFLALPAVSAFHTLNFTGCSTYTSRSGVKKEMRIALPVMGGALV	6.3e-44	168.7	179	58.7	105	26	48	93.7	*	188.7	576	861	2	4
Ga0364476_114942731/1-119_[subseq_from]_Ga0364476_114942731	Nitrospiraceae	Nitrospirae_bacterium_GWA2_46_11	Nitrospirae	Nitrospira	Nitrospirales	Nitrospiraceae	n.a.	Bacteria	Nitrospirota	Thermodesulfovibrionia	Thermodesulfovibrionales	UBA9935	GWB24737	GWB24737_sp001803635	119	289	1	104	47	149	TKSINVWCAAGKGTFGTDELIKRIAEAKLETVVEHRRLILPQLGAVGVNARKVQKDTGFRVSFGPVQARDIPAYVQAGYKKTEEMSTIRFSMLDRLVLTPMEIN	2.1e-42	162.9	104	76	79	24	1	87.4	*	178.4	363	366	1	3
Ga0364476_120438721/43-158_[subseq_from]_Ga0364476_120438721	Nitrospiraceae	Nitrospiraceae_bacterium	Nitrospirae	Nitrospira	Nitrospirales	Nitrospiraceae	n.a.	Bacteria	Nitrospirota	Thermodesulfovibrionia	Thermodesulfovibrionales	UBA9935	Fen1308	Fen1308_sp003170655	116	312	6	115	1	93	WIIGVTTTSCGEVPKVSGEWTRIDYWEHIKCRTSSFRNNYTISPGLYAIGNPVANSDIIATANYKYSFDIVRRELKGFNLWILVLDTKGINVWCAAGKGTFGTEELVGRI	4.1e-38	148.7	110	65.5	72	21	17	94.8	*	163.8	474	648	1	3
Ga0364476_100416801/1-137_[subseq_from]_Ga0364476_100416801	Geobacterales	Geobacter_sp	Proteobacteria	Deltaproteobacteria	Desulfuromonadales	Geobacteraceae	Geobacter	Bacteria	Desulfuromonadota	Desulfuromonadia	Geobacterales	Pelobacteraceae	PALSA1151	PALSA1151_sp003151775	137	311	6	137	95	204	LAEIVSHRRLVMPILGAPGVAAHQVKSRCGFTVNYATIRATDLPEYLDNGMITTPAMRKLTFSWYDRLVLIPVEVVLELRLLAVVSIIMLLICTAFNSLSDGLTAFGAYTGAVLSGVALGPLLLPLLPSRSF	1.8e-37	146.7	132	59.8	79	31	22	96.4	*	160.5	411	411	1	3
Ga0364476_117153321/1-128_[subseq_from]_Ga0364476_117153321	Unassigned	Desulfuromonas_sp	Proteobacteria	Deltaproteobacteria	Desulfuromonadales	Desulfuromonadaceae	Desulfuromonas	Bacteria	Desulfuromonadota	Desulfuromonadia	Desulfuromonadales	UBA2294	BM707	BM707_sp002868925	128	313	1	127	127	223	FSVVFGPVRASDLRAFLAAGKVATPAMRRVTFSWEDRLTLVPVELMNKIAPSRWILPGLLVAGGLGPGFFSLRGALYRGAGAILAYLLGVVAGSAVTPALLPWIPGRAFSFKGAVMGLVAALAAVFL	2.2e-21	93.2	127	47.2	60	37	30	99.2	*	130.4	390	394	1	2
Ga0364476_123633591/1-96_[subseq_from]_Ga0364476_123633591	Geobacterales	Geobacterales_0030	Proteobacteria	Deltaproteobacteria	Desulfuromonadales	Geobacteraceae	Geobacter	Bacteria	Desulfuromonadota	Desulfuromonadia	Geobacterales	Pelobacteraceae	UBA8499	n.a	96	290	3	96	74	159	LAEIVSHRRLILPILGAPGVAAHQVASRCGFTVSYATIRATDLPEYLDNGKVTSPAMRKLTFSWYDRLVLIPVELVLELKLLALVSGIILLICA	4.7e-32	128.3	94	70.2	66	20	8	97.9	*	130.4	330	330	1	5
Ga0364476_113252231/1-101_[subseq_from]_Ga0364476_113252231	Geobacterales	Geobacterales_0030	Proteobacteria	Deltaproteobacteria	Desulfuromonadales	Geobacteraceae	Geobacter	Bacteria	Desulfuromonadota	Desulfuromonadia	Geobacterales	Pelobacteraceae	UBA8499	n.a.	101	290	1	91	60	149	TFGTGELVRRIEATGLAGIVAHRRLILPLFAAAGVKALEVRQRSGFSVSFATLRATDLPAYLDAGMMPSAGMRELTFTFYERLVLTPVEIV	1.1e-28	117.1	91	67	61	29	1	90.1	*	127.8	306	308	1	4
Ga0364476_101309251/37-126_[subseq_from]_Ga0364476_101309251	Unassigned	Unassigned	Unassigned	Unassigned	Unassigned	Unassigned	Unassigned	Unassigned	Unassigned	Unassigned	Unassigned	Unassigned	Unassigned	Unassigned	90	n.a.	n.a.	n.a.	n.a.	n.a.	RVATTLVLADRIGAAAVRCGIGRNRCTIAPGLYAVGAASDDSPVLVTANYKLTFDTLRRELAGVDAWVLVLD	<1.00E-20	n.a.	n.a.	n.a.	n.a.	n.a.	n.a.	n.a.	n.a.	113.3	378	382	1	4
Ga0364476_111409281/23-109_[subseq_from]_Ga0364476_111409281	Actinobacteria	Actinobacteria_bacterium	Actinobacteria	Actinobacteria	n.a.	n.a.	n.a.	Bacteria	Actinobacteriota	Thermoleophilia	UBA2241	UBA2241	Bog752	Bog752_sp003132645	87	306	16	87	6	69	QVSREIGHADRLGAWRMRWGFGRDDYRVKPDLYALGAPTPTSPVLVTANYKLTLDELRSSLDGIDAWLLVVD	2.5e-24	102.4	72	75	54	10	8	82.8	*	112.7	327	327	1	4
Ga0364476_112255142/14-152_[subseq_from]_Ga0364476_112255142	Unassigned	Bacteroidales_bacterium	Bacteroidetes	Bacteroidia	Bacteroidales	n.a.	n.a.	Bacteria	Bacteroidota	Bacteroidia	Bacteroidales	vadinHA17	LD21	LD21_sp003157015	139	313	29	130	180	256	LLNLFFAYLAGILITPALLPYIPARPFSLKGFYSGLLMFLFLSALGRTGSNIFETGSWFLIISAISSFTAMNFTGSSTFTSLSGVKKEMKVSLPLQIASALI	4.4e-23	99	102	57.8	59	18	25	73.4	*	110.4	465	760	2	3
Ga0364476_114646641/2-141_[subseq_from]_Ga0364476_114646641	Unassigned	Bacteroidales_bacterium	Bacteroidetes	Bacteroidia	Bacteroidales	n.a.	n.a.	Bacteria	Bacteroidota	Bacteroidia	Bacteroidales	vadinHA17	LD21	LD21_sp003142255	140	308	19	129	165	251	DFSGQGGPAILKIFLAYFSGIILTPLLLPYVPGRRISFKGFLTGFMVFLSLVLLKSAGNDFIEILSWFFIITTVSSFMAMNWTGSSTYTSLSGVRKEMKVSVPLQIVFALI	3.7e-25	105.9	112	51.8	58	28	26	79.3	*	109	426	700	2	4
Ga0364476_125939751/1-106_[subseq_from]_Ga0364476_125939751	Geobacterales	Geobacter_sp	Proteobacteria	Deltaproteobacteria	Desulfuromonadales	Geobacteraceae	Geobacter	Bacteria	Desulfuromonadota	Desulfuromonadia	Geobacterales	Pelobacteraceae	PALSA1151	PALSA1151_sp003151775	106	311	1	106	110	193	GAPGVAAHQVASRCGFMVNYATIRATDLPEYLDNGMVTTPAMRKLTFSWYDRLVLIPVEVVLELRLLAVVSIIMLLICTAFNSLSDGLTAFGAYTGAVLSGVALGP	1.6e-25	106.7	106	57.5	61	23	22	100	*	106.7	318	320	1	3
Ga0364476_123665331/1-132_[subseq_from]_Ga0364476_123665331	Unassigned	Unassigned	Unassigned	Unassigned	Unassigned	Unassigned	Unassigned	Unassigned	Unassigned	Unassigned	Unassigned	Unassigned	Unassigned	Unassigned	132	n.a.	n.a.	n.a.	n.a.	n.a.	MRELTFTFRERLVLTPIEIIDGLRSCLYAGLPLSLLAGFSSGTFTMGRFLAAILLYLIAVLCGTVLTPLLLPLVPGRMFSVKGAIAGVVCSLLAVVILGRFATVGWLDCIAAILVMTAVSAFYAMNFTGST	8.5e-16	n.a.	n.a.	n.a.	n.a.	n.a.	n.a.	n.a.	n.a.	103	396	397	1	4
Ga0364476_114813101/2-118_[subseq_from]_Ga0364476_114813101	Unassigned	Unassigned	Unassigned	Unassigned	Unassigned	Unassigned	Unassigned	Unassigned	Unassigned	Unassigned	Unassigned	Unassigned	Unassigned	Unassigned	117	n.a.	n.a.	n.a.	n.a.	n.a.	KATPEMRLKSFTLKERVVLIPVELVEALKPTLLIVPVLFLLGGLGGDGGFWSNVTRDGLFAVLAFLSALVAGAVLNPILLPYLPGRAFSTKG	2e-16	n.a.	n.a.	n.a.	n.a.	n.a.	n.a.	n.a.	n.a.	101.3	411	413	1	3
Ga0364476_120540481/162-290_[subseq_from]_Ga0364476_120540481	Unassigned	Unassigned	Unassigned	Unassigned	Unassigned	Unassigned	Unassigned	Unassigned	Unassigned	Unassigned	Unassigned	Unassigned	Unassigned	Unassigned	129	n.a.	n.a.	n.a.	n.a.	n.a.	QMNPGLYRVGTPGKDAPILLTVNFSLTFFTLQGYLESTRIPCFMLIVDTEGLSVLTAVAAGKLNETLVRDSIKKFEVENEVSHKTLIIPGYSAPLSGRIEEATGWKVMVGPRDAAEIGEFLHEEWKKTK	2.3e-18	n.a.	n.a.	n.a.	n.a.	n.a.	n.a.	n.a.	n.a.	100.1	876	1035	1	5
